# Supplementary material for: The Development of Translational Biomarkers as a Tool for Improving the Understanding, Diagnosis and Treatment of Chronic Neuropathic Pain
Source: Mol Neurobiol. 2017 Mar 30;55(3):2420–30. doi: 10.1007/s12035-017-0492-8 (PMC5840239; doi:10.1007/s12035-017-0492-8)
Supplement: Supplementary file 1 — (XLSX 15 kb) [file 12035_2017_492_MOESM1_ESM.xlsx]

## Sheet: Sheet1
Group/Diagnosis	Sex	Age	Ethnic background	Location	Duration	Severity	Comorbidities/Medical History	Medication
Control	M	70	Caucasian	-	-	-	migraine	Dipyrone
Control	M	69	Caucasian	-	-	-	no apparent comorbidities	No current medication
Control	M	71	Caucasian	-	-	-	no apparent comorbidities	No current medication
Control	F	76	Caucasian	-	-	-	no apparent comorbidities	No current medication
Control	F	67	Caucasian	-	-	-	cystitis	Antibiotics
Control	M	80	Caucasian	-	-	-	hypertension	Captopril
Control	F	80	Caucasian	-	-	-	no apparent comorbidities	No current medication
Control	M	74	Caucasian	-	-	-	cataract	Aspirin
Control	M	61	Caucasian	-	-	-	no apparent comorbidities	No current medication
Control	F	36	Caucasian	-	-	-	no apparent comorbidities	No current medication
CNBPa	M	72	Caucasian	Lower back	> 6 months	Grade 2/3	hyptertension	Duloxetine, Tramadol
CNBP	M	71	Caucasian	Lower-mid back	> 6 months	Grade 2/3	migraine, depression	Dipyrone
CNBP	F	68	Caucasian	Lower-mid back	> 6 months	Grade 3	hemorrhoid	Tramadol
CNBP	M	80	Caucasian	Lower back	> 6 months	Grade 3	ciliary arrhythmia	Tramadol
CNBP	M	75	Caucasian	Lower back	> 6 months	Grade 3	anxiety	Tramadol
CNBP	M	73	Caucasian	Lower back	> 6 months	Grade 2/3	major depression	Dipyrone
CNBP	F	75	Caucasian	Lower-mid back	> 6 months	Grade 2/3	cataract	Reboxetine
CNBP	F	75	Caucasian	Lower back	> 6 months	Grade 3	no comorbidities	Tramadol
CNBP	F	78	Caucasian	Lower back	> 6 months	Grade 2/3	chronic gastritis	Morphine
CNBP	F	81	Caucasian	Lower-mid back	> 6 months	Grade 2/3	no comorbidities	Dipyrone
CIBPb	F	27	Caucasian	Lower back	> 6 months	Grade 2	hip dislocation, previous osteotomy	Paracetamol, Diclofenac
CIBP	M	62	Caucasian	Lower back	> 6 months	Grade 1	degenerative disc disease	Diclofenac
CIBP	F	40	Caucasian	Lower back	> 6 months	Grade 3	degenerative disc disease	Diclofenac
CIBP	F	54	Caucasian	Lower back	> 6 months	Grade 2	osteoarthritis	Ibuprofen, Diclofenac
CIBP	M	74	Caucasian	Lower Back	> 6 months	Grade 1	degenerative disc disease	Methylprednisolone
CIBP	F	72	Caucasian	Lower Back	> 6 months	Grade 4	inflammatory back	Tramadol, Paracetamol
CIBP	F	57	Caucasian	Lower back	> 6 months	Grade 1	degenerative disc disease	Lidocaine patch
CIBP	F	69	Caucasian	Lower back	> 6 months	Grade 4	degenerative disc disease	Diclofenac, paracetamol, Capsaicin cream, Tapentadol
CIBP	F	50	Caucasian	Lower-mid back	> 6 months	Grade 4	degenerative disc disease	Codeine, Paracetamol, Tramadol, Oxycodone, Diazepam, trigger point injections
CIBP	F	88	Caucasian	Lowe back	> 6 months	Grade 3	severe osteoarthritis, L2 fracture, degenerative disc disease, r/s sacroiliac joint disease	Paracetamol, steroid injections
CIBP	F	85	Caucasian	Lower back	> 6 months	Grade 2	degenerative disc disease	Paracetamol
CIBP	F	63	Caucasian	Lower-mid back	> 6 months	Grade 4	scoliosis, osteomyelitis, previous arthroplasty	Tramadol, Paracetamol
aCNBP = Chronic Neuropathic Lower back pain, pain severity measured using the Verbal Rating Scale (0=no pain, 1=mild pain, 2=moderate pain & 3 =severe pain).
bCIBP = Chronic Back Pain with inflammation, pain severity measured using the Chronic Pain Grade Questionnaire (0=no pain, 1=low intensity pain, 2=high intensity pain, 3=moderate pain & 4=severe pain).
