# Supplementary material for: The Development of Translational Biomarkers as a Tool for Improving the Understanding, Diagnosis and Treatment of Chronic Neuropathic Pain
Source: Mol Neurobiol. 2017 Mar 30;55(3):2420–30. doi: 10.1007/s12035-017-0492-8 (PMC5840239; doi:10.1007/s12035-017-0492-8)
Supplement: Supplementary file 3 — (XLSX 42 kb) [file 12035_2017_492_MOESM3_ESM.xlsx]

## Sheet: Sheet1
Transcript Cluster ID	Neuropathic Pain Bi-weight Avg Signal (log2)	Control Bi-weight Avg Signal (log2)	Fold Change (linear) (Neuropathic Pain vs. Control)	ANOVA p-value (Neuropathic Pain vs. Control)	FDR p-value (Neuropathic Pain vs. Control)	Gene Symbol	Description	Comment
8175583	2.22	1.83	1.31	0.000272	0.999991	RNA5SP517	RNA, 5S ribosomal pseudogene 517
8164428	4.69	5	-1.24	0.000333	0.999991	TRUB2	TruB pseudouridine (psi) synthase homolog 2 (E. coli)
8067981	3.48	3.78	-1.24	0.000402	0.999991
8102560	2.04	2.53	-1.4	0.000438	0.999991	MAD2L1	MAD2 mitotic arrest deficient-like 1 (yeast)
8151572	2.37	2.79	-1.33	0.000448	0.999991	SNX16	sorting nexin 16
7998055	5.15	4.66	1.4	0.000482	0.999991	MC1R	melanocortin 1 receptor (alpha melanocyte stimulating hormone receptor)
8113701	5.58	5.14	1.36	0.000525	0.999991
8083061	2.65	3.06	-1.33	0.000647	0.999991	RP11-4H14.1
7954926	2.48	2.93	-1.36	0.000677	0.999991	PDZRN4	PDZ domain containing ring finger 4
8070720	5.6	5.34	1.2	0.000733	0.999991	ICOSLG	inducible T-cell co-stimulator ligand
8109926	4.16	4.46	-1.24	0.000955	0.999991	GABRP	gamma-aminobutyric acid (GABA) A receptor, pi
7912303	3.98	4.26	-1.21	0.00097	0.999991	DFFA	DNA fragmentation factor, 45kDa, alpha polypeptide
8167742	2.5	2.93	-1.35	0.001178	0.999991	XAGE5	X antigen family, member 5
8147479	2.8	2.23	1.49	0.001217	0.999991
7922137	2.89	3.15	-1.2	0.00137	0.999991	NME7	NME/NM23 family member 7
8106816	4.65	4.13	1.44	0.001525	0.999991
8097780	2.48	3.03	-1.46	0.001657	0.999991	ZBTB8OSP1	zinc finger and BTB domain containing 8 opposite strand pseudogene 1
7937707	4.26	3.55	1.64	0.001667	0.999991	FAM99A	family with sequence similarity 99, member A (non-protein coding)
7985898	3.79	4.07	-1.22	0.00186	0.999991	WDR93	WD repeat domain 93
7945740	5.8	6.17	-1.29	0.002053	0.999991	RPL26P30	ribosomal protein L26 pseudogene 30
8170257	2.36	1.86	1.42	0.002395	0.999991	LOC645188	uncharacterized LOC645188
7982287	3.47	2.82	1.57	0.002475	0.999991	ARHGAP11B	Rho GTPase activating protein 11B
8138527	2.73	3.18	-1.36	0.002544	0.999991	STEAP1B	STEAP family member 1B
8107857	9.54	9.07	1.38	0.002564	0.999991	RNA5SP191	RNA, 5S ribosomal pseudogene 191
8059387	4.38	4.65	-1.2	0.00264	0.999991	FAM124B	family with sequence similarity 124B
7928967	1.87	2.27	-1.32	0.002722	0.999991
7941621	4.78	4.19	1.5	0.002831	0.999991	DPP3	dipeptidyl-peptidase 3
8104580	4.95	4.68	1.2	0.002864	0.999991	FAM105B	family with sequence similarity 105, member B
8139721	1.97	2.6	-1.55	0.002884	0.999991	TUBBP6	tubulin, beta class I pseudogene 6
8075477	3.85	4.6	-1.68	0.003184	0.999991	RNF185	ring finger protein 185; RNF185 antisense RNA 1
8056250	2.54	2.85	-1.24	0.003323	0.999991	GCG	glucagon
7956668	5.68	5.12	1.47	0.003325	0.999991	RP11-813P10.2
8164698	5.42	5.13	1.22	0.003603	0.999991	MED27	mediator complex subunit 27
7904959	5.69	5.05	1.56	0.003741	0.999991
7968128	5.28	5.59	-1.24	0.003799	0.999991	PABPC3	poly(A) binding protein, cytoplasmic 3
8092763	2.17	2.43	-1.2	0.003815	0.999991	RNU1-20P	RNA, U1 small nuclear 20, pseudogene
7916629	3.24	2.92	1.25	0.003841	0.999991	C1orf87	chromosome 1 open reading frame 87
8038839	4.82	5.21	-1.31	0.004034	0.999991	SIGLEC8	sialic acid binding Ig-like lectin 8
8106512	3.45	2.71	1.68	0.004072	0.999991
8168391	3.73	3.99	-1.2	0.004203	0.999991	FAM226B	family with sequence similarity 226, member B (non-protein coding); family with sequence similarity 226, member A (non-protein coding)
7962367	5.74	6.03	-1.22	0.004215	0.999991	ZCRB1	zinc finger CCHC-type and RNA binding motif 1
8081431	5.17	5.49	-1.25	0.004386	0.999991	ALCAM	activated leukocyte cell adhesion molecule
7963157	3.51	3.84	-1.26	0.004392	0.999991	RACGAP1	Rac GTPase activating protein 1
7953211	2.7	3.03	-1.26	0.004504	0.999991	C12orf5	chromosome 12 open reading frame 5
8107720	3.8	3.05	1.69	0.004648	0.999991	LOC100131792	uncharacterized LOC100131792
7967872	2.67	3.29	-1.54	0.004877	0.999991	RNU6-76P	RNA, U6 small nuclear 76, pseudogene
8167185	9.3	8.72	1.5	0.004922	0.999991	TIMP1	TIMP metallopeptidase inhibitor 1
8049071	5.34	4.95	1.31	0.004949	0.999991
8060205	4.28	4.75	-1.39	0.004991	0.999991	PASK	PAS domain containing serine/threonine kinase
7981714	5.69	5.01	1.6	0.005348	0.999991
7967898	4.94	4.38	1.48	0.005375	0.999991
8109637	3.65	3.28	1.29	0.005468	0.999991
7978739	3.41	3.94	-1.45	0.005471	0.999991	TRAPPC6B	trafficking protein particle complex 6B
7976146	1.58	2.09	-1.42	0.00548	0.999991
8157668	1.66	1.98	-1.25	0.005581	0.999991	OR1J2	olfactory receptor, family 1, subfamily J, member 2
8003056	5.38	5.12	1.2	0.0056	0.999991	GAFA2	FGF-2 activity-associated protein 2
8002057	5.8	5.42	1.31	0.005604	0.999991	ACD	adrenocortical dysplasia homolog (mouse)
8021301	5.18	4.61	1.49	0.005723	0.999991	RAB27B	RAB27B, member RAS oncogene family
8051422	5.01	4.73	1.21	0.00573	0.999991	MYADML	myeloid-associated differentiation marker-like (pseudogene)
8151745	2.46	2.95	-1.41	0.005854	0.999991
7923967	5.81	6.6	-1.73	0.005898	0.999991	YOD1	YOD1 deubiquitinase
8138706	2.12	2.52	-1.32	0.006079	0.999991
7944931	4.85	5.14	-1.22	0.006316	0.999991	SLC37A2	solute carrier family 37 (glycerol-3-phosphate transporter), member 2
7905365	5.34	4.9	1.36	0.00647	0.999991	PIP5K1A	phosphatidylinositol-4-phosphate 5-kinase, type I, alpha
7907349	3.8	3.2	1.52	0.00655	0.999991
7943314	2.3	2.82	-1.44	0.006803	0.999991	JRKL	jerky homolog-like (mouse)
7940660	4.8	4.48	1.25	0.007009	0.999991
8053030	5.22	4.85	1.29	0.007123	0.999991	NAT8B	N-acetyltransferase 8B (GCN5-related, putative, gene/pseudogene)
8088047	6.7	6.32	1.3	0.007264	0.999991	TMEM110-MUSTN1	TMEM110-MUSTN1 readthrough; musculoskeletal, embryonic nuclear protein 1
8016607	3.85	4.41	-1.48	0.007338	0.999991
8045583	1.63	1.89	-1.2	0.007438	0.999991
7914334	4.27	4.72	-1.36	0.007635	0.999991	SNRNP40	small nuclear ribonucleoprotein 40kDa (U5)
7983381	2.37	2.68	-1.24	0.007931	0.999991	C15orf43	chromosome 15 open reading frame 43
8120717	4.62	4.36	1.2	0.008132	0.999991
8108981	3.94	3.68	1.2	0.008147	0.999991
7994730	4.47	4.75	-1.21	0.008158	0.999991	C16orf92	chromosome 16 open reading frame 92
7991186	3.63	3.31	1.25	0.008468	0.999991	NTRK3	neurotrophic tyrosine kinase, receptor, type 3
8059712	2.03	2.71	-1.61	0.008774	0.999991	SNORD82	small nucleolar RNA, C/D box 82
7975995	5.74	5.48	1.2	0.008803	0.999991	C14orf178	chromosome 14 open reading frame 178
8025990	1.72	2.07	-1.27	0.008935	0.999991	RNA5SP466	RNA, 5S ribosomal pseudogene 466
7939988	3.17	3.99	-1.77	0.008977	0.999991	OR5M3	olfactory receptor, family 5, subfamily M, member 3; olfactory receptor, family 5, subfamily M, member 4 pseudogene
7908793	3.67	2.98	1.62	0.009465	0.999991
8121144	3.48	3.08	1.32	0.009521	0.999991	MANEA	mannosidase, endo-alpha
8105267	2.95	3.27	-1.25	0.009542	0.999991	ITGA2	integrin, alpha 2 (CD49B, alpha 2 subunit of VLA-2 receptor)
8125731	6.25	5.99	1.2	0.009631	0.999991	ZBTB22	zinc finger and BTB domain containing 22
8026787	5.49	5.1	1.31	0.009642	0.999991	FAM129C	family with sequence similarity 129, member C
8081298	2.26	2.61	-1.28	0.009651	0.999991	GPR128	G protein-coupled receptor 128
8135488	3.07	3.84	-1.71	0.009744	0.999991	LRRN3	leucine rich repeat neuronal 3
8124457	2.01	2.41	-1.32	0.009754	0.999991
7947221	3.82	4.21	-1.31	0.00996	0.999991	LIN7C	lin-7 homolog C (C. elegans)
8074856	3.16	3.56	-1.31	0.009992	0.999991	PRAME	preferentially expressed antigen in melanoma
8106929	1.97	2.24	-1.2	0.010009	0.999991
7924773	2.42	2.78	-1.28	0.010028	0.999991
7916582	3.63	4.1	-1.39	0.010038	0.999991
7998157	6.99	7.7	-1.63	0.010414	0.999991	NPRL3	nitrogen permease regulator-like 3 (S. cerevisiae)
7900639	3.42	3.68	-1.2	0.010448	0.999991	WDR65	WD repeat domain 65
8037459	3.12	3.8	-1.6	0.010547	0.999991	ZNF285	zinc finger protein 285
7903803	4.43	4.97	-1.45	0.010677	0.999991
7907960	2.02	2.5	-1.39	0.010805	0.999991
8138789	7.11	7.57	-1.37	0.010863	0.999991	JAZF1	JAZF zinc finger 1
8113664	3.51	3.04	1.39	0.010897	0.999991	HMGN2P27	high mobility group nucleosomal binding domain 2 pseudogene 27
8136832	4.82	4.38	1.35	0.010983	0.999991	C7orf34	chromosome 7 open reading frame 34
8066027	4.17	2.9	2.41	0.011006	0.999991
7975971	3.71	3.33	1.3	0.011127	0.999991	SAMD15	sterile alpha motif domain containing 15
8006081	3.3	4.07	-1.7	0.01121	0.999991
8127079	2.28	2.57	-1.22	0.011338	0.999991	GSTA5	glutathione S-transferase alpha 5
8013307	7.18	8.14	-1.95	0.011339	0.999991	FOXO3	forkhead box O3; forkhead box O3B pseudogene
8128712	5.34	5.71	-1.3	0.011589	0.999991
8145085	4.89	5.19	-1.23	0.011765	0.999991	POLR3D	polymerase (RNA) III (DNA directed) polypeptide D, 44kDa
8091101	2.7	2.13	1.48	0.011774	0.999991
7978570	5.89	5.49	1.31	0.011841	0.999991	SNX6	sorting nexin 6
7940147	2.94	3.28	-1.27	0.01198	0.999991	FAM111B	family with sequence similarity 111, member B
8088772	4.11	4.5	-1.31	0.012018	0.999991
8171493	3.72	3.38	1.27	0.012189	0.999991	CTPS2	CTP synthase 2
7998959	3.14	3.55	-1.33	0.012259	0.999991	RP11-433P17.1
8112971	2.28	2.54	-1.2	0.01229	0.999991	HAPLN1	hyaluronan and proteoglycan link protein 1
8039771	4.27	3.99	1.21	0.012377	0.999991	ZNF132	zinc finger protein 132
8089478	4.95	4.59	1.28	0.01239	0.999991	GCSAM	germinal center-associated, signaling and motility
8059565	4.28	4.82	-1.45	0.012448	0.999991	PID1	phosphotyrosine interaction domain containing 1
8113232	1.87	2.2	-1.26	0.012532	0.999991
7976512	4.68	4.38	1.24	0.012572	0.999991	DICER1-AS1	DICER1 antisense RNA 1
8039635	2.25	2.65	-1.32	0.012698	0.999991	DUXA	double homeobox A
8038792	6.13	5.85	1.21	0.012862	0.999991	ETFB	electron-transfer-flavoprotein, beta polypeptide
8131844	2.64	3.17	-1.44	0.012886	0.999991	GPNMB	glycoprotein (transmembrane) nmb
7952129	10.89	11.38	-1.41	0.012959	0.999991	RPS25	ribosomal protein S25
8066482	4.55	4.23	1.25	0.01305	0.999991	WFDC5	WAP four-disulfide core domain 5
8023708	4.37	4.09	1.22	0.013055	0.999991
8146120	2.57	2.89	-1.25	0.013063	0.999991
8107646	4.78	5.1	-1.25	0.013181	0.999991	PRDM6	PR domain containing 6
8015280	4.91	4.62	1.23	0.013302	0.999991	KRT37	keratin 37
8147877	2.82	3.22	-1.32	0.013555	0.999991	TRHR	thyrotropin-releasing hormone receptor
8150846	2.52	2.85	-1.26	0.013638	0.999991
7965652	4.31	3.85	1.38	0.013729	0.999991	CDK17	cyclin-dependent kinase 17
7914324	3.38	3.71	-1.25	0.013874	0.999991	SNORD103B	small nucleolar RNA, C/D box 103B; small nucleolar RNA, C/D box 103A
7914322	3.38	3.71	-1.25	0.013874	0.999991	SNORD103B	small nucleolar RNA, C/D box 103B; small nucleolar RNA, C/D box 103A
8058591	2.48	2.82	-1.27	0.014069	0.999991	ACADL	acyl-CoA dehydrogenase, long chain
8151898	2.12	2.72	-1.51	0.014146	0.999991	C8orf37	chromosome 8 open reading frame 37
8139820	2.51	2.82	-1.24	0.014285	0.999991	ZNF680	zinc finger protein 680
7940662	4.64	4.18	1.38	0.014285	0.999991	ROM1	retinal outer segment membrane protein 1
8072488	5.09	5.69	-1.51	0.014299	0.999991	DRG1	developmentally regulated GTP binding protein 1
8028281	1.62	1.9	-1.22	0.014301	0.999991
7979800	1.71	2.07	-1.28	0.014301	0.999991
7943158	6.76	7.27	-1.42	0.014305	0.999991	SCARNA9	small Cajal body-specific RNA 9; small Cajal body-specific RNA 9-like
8048205	5.41	5.1	1.24	0.014358	0.999991	IGFBP2	insulin-like growth factor binding protein 2, 36kDa
7912250	6.32	6.04	1.22	0.014388	0.999991	LOC727721	uncharacterized LOC727721; microRNA 34a
7983661	3.29	3.94	-1.57	0.014483	0.999991
8023382	7.87	7.61	1.2	0.014566	0.999991
8131703	2.25	2.79	-1.46	0.014576	0.999991
7899018	4.72	4.98	-1.2	0.014728	0.999991	TMEM57	transmembrane protein 57
8063156	4.87	4.55	1.25	0.014744	0.999991
8124160	4.57	3.76	1.75	0.01485	0.999991	RNF144B	ring finger protein 144B
8134965	6.5	6.18	1.24	0.014862	0.999991	SLC12A9	solute carrier family 12 (potassium/chloride transporters), member 9
7955419	5.57	5.09	1.4	0.014886	0.999991
8165723	4.03	4.38	-1.27	0.015274	0.999991	SHOX	short stature homeobox
8176297	4.03	4.38	-1.27	0.015274	0.999991	SHOX	short stature homeobox
8016540	7.67	8.13	-1.37	0.015567	0.999991	PHOSPHO1	phosphatase, orphan 1
8123678	4.37	3.95	1.34	0.015624	0.999991	PXDC1	PX domain containing 1
8155508	2.72	3.75	-2.05	0.015709	0.999991
8127362	2.33	2.04	1.22	0.015764	0.999991
8070538	4.56	4.92	-1.28	0.015862	0.999991	C2CD2	C2 calcium-dependent domain containing 2
7946027	2.72	3.28	-1.48	0.015881	0.999991	OR51A1P	olfactory receptor, family 51, subfamily A, member 1 pseudogene
8044295	5.38	5.72	-1.27	0.015927	0.999991	SH3RF3	SH3 domain containing ring finger 3
7980574	2.18	2.65	-1.38	0.016049	0.999991
7921868	6.98	6.5	1.39	0.016069	0.999991	FCGR3A	Fc fragment of IgG, low affinity IIIa, receptor (CD16a)
8160431	2.45	2.71	-1.2	0.016076	0.999991	MIR31HG	MIR31 host gene (non-protein coding)
8094625	3.91	3.53	1.3	0.016243	0.999991	KLHL5	kelch-like family member 5
8051427	4.84	4.58	1.2	0.016292	0.999991	FEZ2	fasciculation and elongation protein zeta 2 (zygin II)
8116829	1.85	2.33	-1.39	0.016296	0.999991
8155547	5.86	6.19	-1.26	0.016345	0.999991	PTGER4P2-CDK2AP2P2	PTGER4P2-CDK2AP2P2 readthrough transcribed pseudogene
7923189	2.2	2.57	-1.29	0.01638	0.999991	KIF14	kinesin family member 14
7909681	3.32	2.85	1.39	0.016436	0.999991	PROX1	prospero homeobox 1
7959232	4.63	4.32	1.24	0.01644	0.999991	CLIC1P1	chloride intracellular channel 1 pseudogene 1
7915284	4.76	4	1.69	0.016455	0.999991
7971075	4.69	2.84	3.62	0.016615	0.999991	RN7SKP1	RNA, 7SK small nuclear pseudogene 1
8018646	4.71	4.45	1.2	0.016879	0.999991	FOXJ1	forkhead box J1
8039642	2.32	2.67	-1.28	0.016882	0.999991	VN1R1	vomeronasal 1 receptor 1
7910030	1.88	2.16	-1.21	0.016915	0.999991	DNAH14	dynein, axonemal, heavy chain 14
7918465	2.12	1.65	1.38	0.016919	0.999991
8063074	4.24	4.56	-1.25	0.016962	0.999991	ZSWIM1	zinc finger, SWIM-type containing 1
8060698	5.14	5.4	-1.2	0.016983	0.999991	AP5S1	adaptor-related protein complex 5, sigma 1 subunit
8070867	5.1	4.8	1.24	0.017003	0.999991	PRED57
8075918	4.04	4.3	-1.2	0.017156	0.999991	LOC100506271	uncharacterized LOC100506271
8070930	5.26	5.59	-1.25	0.01721	0.999991	PRED62
7937959	2.12	2.46	-1.26	0.01726	0.999991
7943853	6.43	6.83	-1.32	0.017302	0.999991	SDHD	succinate dehydrogenase complex, subunit D, integral membrane protein
8176986	4.8	5.06	-1.2	0.017314	0.999991	PPP2R3B	protein phosphatase 2, regulatory subunit B, beta
7930398	6.62	7.17	-1.47	0.017474	0.999991	MXI1	MAX interactor 1, dimerization protein
8121363	1.65	2	-1.27	0.017961	0.999991
7897964	2.45	2.76	-1.24	0.017975	0.999991
8075009	6.39	6.69	-1.23	0.017979	0.999991	GUCD1	guanylyl cyclase domain containing 1
7898167	4.64	4.31	1.26	0.017987	0.999991	CTRC	chymotrypsin C (caldecrin)
8001587	5.19	4.78	1.33	0.01802	0.999991	KIFC3	kinesin family member C3
8001387	4.93	4.68	1.2	0.018284	0.999991	SALL1	sal-like 1 (Drosophila)
8159965	6.09	5.35	1.67	0.018285	0.999991
8067901	2.74	3.15	-1.33	0.018303	0.999991
8065011	2.57	3.15	-1.5	0.018345	0.999991
7963375	3.85	4.21	-1.28	0.018348	0.999991	KRT84	keratin 84
8036318	2.79	3.15	-1.29	0.018349	0.999991	ZNF566	zinc finger protein 566
8081073	4.39	4.68	-1.22	0.018354	0.999991	C3orf38	chromosome 3 open reading frame 38
8105189	4.63	4.05	1.49	0.018676	0.999991
8171087	4.63	4.91	-1.21	0.018728	0.999991
8002379	5.97	6.68	-1.63	0.018773	0.999991	RNU6-23P	RNA, U6 small nuclear 23, pseudogene
8178586	4.91	4.4	1.42	0.018832	0.999991	LY6G6C	lymphocyte antigen 6 complex, locus G6C
7902365	2.85	3.37	-1.44	0.019	0.999991
7912839	5.74	5.39	1.28	0.019139	0.999991	CROCCP2	ciliary rootlet coiled-coil, rootletin pseudogene 2
8001402	4.06	3.78	1.22	0.019485	0.999991	CHD9	chromodomain helicase DNA binding protein 9
8174887	2.19	2.52	-1.26	0.019599	0.999991	RP13-192B19.1
8175250	1.78	2.06	-1.21	0.019612	0.999991	MIR19B2	microRNA 19b-2
7977125	2.19	2.65	-1.37	0.019633	0.999991
8144719	1.56	1.93	-1.29	0.019641	0.999991
8121152	2.14	2.55	-1.33	0.01971	0.999991	FUT9	fucosyltransferase 9 (alpha (1,3) fucosyltransferase)
8142403	1.65	1.97	-1.24	0.019714	0.999991
7929674	3.55	4	-1.37	0.019869	0.999991	C10orf62	chromosome 10 open reading frame 62
8045205	3.06	2.44	1.53	0.019957	0.999991	TISP43	uncharacterized LOC150527; uncharacterized LOC646743
8055236	3.06	2.44	1.53	0.019957	0.999991	TISP43	uncharacterized LOC150527; uncharacterized LOC646743
7992891	1.93	2.25	-1.25	0.020001	0.999991
8091385	2.66	3.17	-1.42	0.020138	0.999991	CP	ceruloplasmin (ferroxidase)
8045343	1.74	2.22	-1.39	0.020209	0.999991
8110463	4.1	3.81	1.22	0.020223	0.999991	ZNF354B	zinc finger protein 354B
7926708	2.14	2.45	-1.24	0.02038	0.999991	THNSL1	threonine synthase-like 1 (S. cerevisiae)
7898357	4.48	4.78	-1.23	0.020414	0.999991	MST1	macrophage stimulating 1 (hepatocyte growth factor-like)
8116906	1.94	2.24	-1.23	0.020445	0.999991
8157300	4.31	3.79	1.43	0.020468	0.999991	BSPRY	B-box and SPRY domain containing
7920799	6.78	7.13	-1.27	0.020482	0.999991	YY1AP1	YY1 associated protein 1
7911233	2.83	3.44	-1.53	0.020581	0.999991	OR2T8	olfactory receptor, family 2, subfamily T, member 8
8083777	4.97	4.67	1.24	0.020595	0.999991	RP11-440K22.1
8103755	4.62	5	-1.31	0.020629	0.999991	FBXO8	F-box protein 8
8167895	2.64	2.93	-1.22	0.021013	0.999991	FOXR2	forkhead box R2
8096663	6.82	7.13	-1.24	0.021018	0.999991	CISD2	CDGSH iron sulfur domain 2
7910369	3.89	4.28	-1.31	0.021132	0.999991	HIST3H2BB	histone cluster 3, H2bb
7914809	6.12	5.72	1.32	0.021515	0.999991	KIAA0319L	KIAA0319-like
7946328	1.7	2.99	-2.44	0.021583	0.999991
8179814	5.01	4.55	1.37	0.021831	0.999991	LY6G6C	lymphocyte antigen 6 complex, locus G6C
7911657	4.86	4.53	1.26	0.022069	0.999991	LOC728690	uncharacterized LOC728690
8021043	3.8	4.08	-1.22	0.022305	0.999991	RNA5SP454	RNA, 5S ribosomal pseudogene 454
7968931	3.83	4.17	-1.27	0.022351	0.999991	COG3	component of oligomeric golgi complex 3
7981525	4.71	5.09	-1.3	0.022412	0.999991	CDCA4	cell division cycle associated 4
8157450	3.82	2.84	1.97	0.022544	0.999991	ORM2	orosomucoid 2
8149318	2.06	2.42	-1.29	0.022643	0.999991	LINC00529	long intergenic non-protein coding RNA 529
7899273	5.96	5.57	1.31	0.022665	0.999991	NUDC	nuclear distribution C homolog (A. nidulans)
7906863	3.94	3.64	1.23	0.02267	0.999991	UAP1	UDP-N-acteylglucosamine pyrophosphorylase 1
7943036	3.49	3.91	-1.34	0.022784	0.999991	TRIM49	tripartite motif containing 49; tripartite motif containing 49C; tripartite motif-containing protein 49-like protein 1-like; tripartite motif containing 49D2, pseudogene; tripartite motif containing 49D1
8098439	2.1	2.89	-1.73	0.023324	0.999991	EPCAM	epithelial cell adhesion molecule
8117630	3.39	3.69	-1.23	0.023337	0.999991	ZNF165	zinc finger protein 165
8126916	3.16	2.84	1.25	0.023406	0.999991	PGK2	phosphoglycerate kinase 2
8013804	6.11	5.67	1.36	0.023428	0.999991	DHRS13	dehydrogenase/reductase (SDR family) member 13
8171879	4.32	3.96	1.29	0.02344	0.999991	RP11-298C3.2
8115838	3.01	3.47	-1.38	0.023492	0.999991
7900585	8.73	9.11	-1.31	0.023685	0.999991	YBX1	Y box binding protein 1
8084788	3.31	3.62	-1.23	0.023782	0.999991	CLDN16	claudin 16
8085060	2.21	2.58	-1.29	0.023818	0.999991
8096002	5.01	4.37	1.56	0.024026	0.999991
8097013	3.46	3.2	1.2	0.024047	0.999991
7922462	4.52	4.89	-1.29	0.02422	0.999991	MRPS14	mitochondrial ribosomal protein S14
8097126	3.25	3.62	-1.29	0.024303	0.999991	PP12613	uncharacterized LOC100192379
7923027	4.72	4.36	1.29	0.024384	0.999991	GLRX2	glutaredoxin 2
7915896	2.93	2.37	1.48	0.024562	0.999991	CYP4Z2P	cytochrome P450, family 4, subfamily Z, polypeptide 2, pseudogene
8108706	2.76	3.25	-1.4	0.024564	0.999991	PCDHB17	protocadherin beta 17 pseudogene
8103892	3.33	4.15	-1.76	0.024617	0.999991
7903753	4.89	5.45	-1.47	0.024726	0.999991	GSTM2	glutathione S-transferase mu 2 (muscle)
8059710	2.22	2.58	-1.28	0.024771	0.999991	SNORD20	small nucleolar RNA, C/D box 20
7950699	1.85	2.16	-1.24	0.024908	0.999991
8124492	6.3	5.71	1.51	0.025044	0.999991	HIST1H2BK	histone cluster 1, H2bk
8116831	3.63	4.04	-1.32	0.025167	0.999991	LOC100130275	uncharacterized LOC100130275
8087119	4.88	5.22	-1.27	0.025212	0.999991
8041383	4.24	3.8	1.36	0.025217	0.999991	LTBP1	latent transforming growth factor beta binding protein 1
8007607	4.78	5.41	-1.55	0.025238	0.999991	RUNDC3A	RUN domain containing 3A
7961569	2.79	3.32	-1.44	0.025298	0.999991
8123606	5.73	5.12	1.53	0.025321	0.999991	MGC39372	serpin peptidase inhibitor, clade B (ovalbumin), member 9 pseudogene
8002571	4.23	4.58	-1.27	0.025383	0.999991	PHLPP2	PH domain and leucine rich repeat protein phosphatase 2
7902495	4.69	4.24	1.37	0.025573	0.999991	NEXN	nexilin (F actin binding protein)
8110668	6.32	5.69	1.55	0.025594	0.999991
8145529	7.05	6.66	1.31	0.025655	0.999991
8054465	4.15	3.7	1.36	0.025784	0.999991	LOC729164	hCG1732469
8054354	3.11	3.8	-1.62	0.025911	0.999991
8089029	4.68	4.95	-1.21	0.026156	0.999991	DHFRL1	dihydrofolate reductase-like 1
7938070	2.46	2.84	-1.3	0.026276	0.999991	RNA5SP329	RNA, 5S ribosomal pseudogene 329
8037197	4.29	3.99	1.24	0.026293	0.999991	CXCL17	chemokine (C-X-C motif) ligand 17
7963134	4.12	4.38	-1.2	0.026377	0.999991	NCKAP5L	NCK-associated protein 5-like
7939102	3.11	3.63	-1.43	0.02656	0.999991	ELP4	elongator acetyltransferase complex subunit 4
8074972	3.19	2.83	1.29	0.026576	0.999991	GSTTP1	glutathione S-transferase theta pseudogene 1
7900876	1.92	2.31	-1.31	0.026578	0.999991
8132725	6.06	5.53	1.44	0.026817	0.999991	UPP1	uridine phosphorylase 1
8175755	5.47	5.77	-1.23	0.026843	0.999991	CETN2	centrin, EF-hand protein, 2
8129315	2.41	2.73	-1.24	0.026922	0.999991
7983377	1.36	1.7	-1.27	0.027001	0.999991
7968883	2.18	2.56	-1.3	0.027044	0.999991	LACC1	laccase (multicopper oxidoreductase) domain containing 1
7932635	5.91	5.32	1.5	0.027202	0.999991
7977567	5.28	4.93	1.27	0.027409	0.999991	KLHL33	kelch-like family member 33
7944751	3.78	4.24	-1.37	0.027435	0.999991
8044743	1.7	2.17	-1.39	0.027497	0.999991
8022174	2.67	3.09	-1.34	0.027724	0.999991
8043487	2.19	2.45	-1.2	0.027883	0.999991	ACTR3BP2	ARP3 actin-related protein 3 homolog B (yeast) pseudogene 2
8088371	2.86	3.27	-1.33	0.028004	0.999991	DNASE1L3	deoxyribonuclease I-like 3
8063351	6.31	5.94	1.29	0.02809	0.999991	SLC9A8	solute carrier family 9, subfamily A (NHE8, cation proton antiporter 8), member 8
7977596	3.15	2.87	1.21	0.028129	0.999991	RNASE9	ribonuclease, RNase A family, 9 (non-active)
7915468	5.46	5.08	1.3	0.028134	0.999991	CCDC23	coiled-coil domain containing 23
8148640	5.51	4.94	1.48	0.028176	0.999991	RP11-661A12.5
8148932	5.72	5.45	1.2	0.028197	0.999991	ZNF517	zinc finger protein 517
7969341	4.11	4.37	-1.2	0.028217	0.999991	TDRD3	tudor domain containing 3
8081838	4.46	4.2	1.2	0.02824	0.999991	ARHGAP31	Rho GTPase activating protein 31
8041061	5.45	5	1.36	0.028474	0.999991
8117594	5.65	6.27	-1.54	0.028646	0.999991	HIST1H2BM	histone cluster 1, H2bm
8038505	4.61	4.27	1.26	0.028696	0.999991	SIGLEC11	sialic acid binding Ig-like lectin 11
7909866	3.65	3.32	1.26	0.028877	0.999991	2002-03-01	mitochondrial amidoxime reducing component 2
7914178	6.03	5.73	1.23	0.028911	0.999991
8051571	2.22	2.54	-1.25	0.028992	0.999991
8168873	5.23	4.53	1.62	0.029013	0.999991	ARMCX6	armadillo repeat containing, X-linked 6
7897955	3.27	2.97	1.24	0.029017	0.999991	AADACL4	arylacetamide deacetylase-like 4
8042283	6.06	5.49	1.49	0.029044	0.999991	LGALSL	lectin, galactoside-binding-like
8085052	2.2	2.9	-1.63	0.029083	0.999991
8037283	4.67	5.06	-1.31	0.029089	0.999991	PSG4	pregnancy specific beta-1-glycoprotein 4
7947548	2.33	2.71	-1.3	0.029311	0.999991	RAG2	recombination activating gene 2
8137582	2.58	3.11	-1.45	0.02934	0.999991
8023727	2.49	2.76	-1.2	0.029391	0.999991	DSEL	dermatan sulfate epimerase-like
8123959	2.75	3.22	-1.39	0.029413	0.999991
7900508	2.73	3.09	-1.28	0.02945	0.999991
8088337	2.3	2.8	-1.41	0.02975	0.999991
8118100	5.17	4.78	1.31	0.030024	0.999991	MICA	MHC class I polypeptide-related sequence A
8080445	3.87	4.17	-1.23	0.030127	0.999991	ITIH1	inter-alpha-trypsin inhibitor heavy chain 1
8082406	4.01	4.41	-1.32	0.030497	0.999991	RNA5SP139	RNA, 5S ribosomal pseudogene 139
7949371	6.05	5.26	1.73	0.030743	0.999991	LOC399904	uncharacterized LOC399904; uncharacterized LOC100130348
7904429	3.54	4.16	-1.54	0.030818	0.999991	HSD3BP4	hydroxy-delta-5-steroid dehydrogenase, 3 beta, pseudogene 4
8123340	4.57	4.24	1.26	0.030884	0.999991
8031344	5.6	6.34	-1.67	0.030974	0.999991	LOC100653052	putative killer cell immunoglobulin-like receptor like protein KIR3DP1-like; killer cell immunoglobulin-like receptor, three domains, long cytoplasmic tail, 1; killer cell immunoglobulin-like receptor, two domains, long cytoplasmic tail, 2; killer cell immunoglobulin-like receptor, three domains, short cytoplasmic tail, 1; killer cell immunoglobulin-like receptor, two domains, long cytoplasmic ta…
7922416	3.07	3.39	-1.25	0.03101	0.999991	SNORD75	small nucleolar RNA, C/D box 75
8096688	2.92	3.3	-1.3	0.031072	0.999991
7933088	2.57	2.12	1.36	0.031396	0.999991
8152512	3.18	3.57	-1.31	0.031458	0.999991	TNFRSF11B	tumor necrosis factor receptor superfamily, member 11b
8024708	6.59	6.2	1.31	0.031482	0.999991	MRPL54	mitochondrial ribosomal protein L54
8174132	1.56	1.86	-1.23	0.03157	0.999991
8087116	6.58	6.31	1.21	0.031732	0.999991	TMEM89	transmembrane protein 89
8179472	5.41	5.75	-1.26	0.031757	0.999991	RNF5	ring finger protein 5, E3 ubiquitin protein ligase
8118535	5.41	5.75	-1.26	0.031757	0.999991	RNF5	ring finger protein 5, E3 ubiquitin protein ligase
8160392	1.82	2.29	-1.38	0.031954	0.999991	IFNA16	interferon, alpha 16
7912196	1.6	1.95	-1.28	0.032095	0.999991
8053427	3.89	5.07	-2.27	0.032194	0.999991	SLIT3	slit homolog 3 (Drosophila)
8128001	3.14	3.44	-1.23	0.032336	0.999991	CGA	glycoprotein hormones, alpha polypeptide
8020508	6.79	7.42	-1.54	0.032377	0.999991	RIOK3	RIO kinase 3
8020491	3.6	3.27	1.26	0.032407	0.999991
8137352	5.71	5.42	1.22	0.032447	0.999991	SLC4A2	solute carrier family 4, anion exchanger, member 2 (erythrocyte membrane protein band 3-like 1)
8165711	4.91	4.61	1.23	0.03249	0.999991	PLCXD1	phosphatidylinositol-specific phospholipase C, X domain containing 1
7902396	2.25	2.63	-1.3	0.032512	0.999991	RABGGTB	Rab geranylgeranyltransferase, beta subunit; small nucleolar RNA, C/D box 45C; small nucleolar RNA, C/D box 45A; small nucleolar RNA, C/D box 45B
8127201	3.43	3.7	-1.21	0.032562	0.999991	COL21A1	collagen, type XXI, alpha 1
7957467	3.87	4.15	-1.22	0.032575	0.999991	C12orf29	chromosome 12 open reading frame 29
7984631	3.4	3.02	1.3	0.032616	0.999991	HEXA-AS1	HEXA antisense RNA 1
8123728	4.33	4.63	-1.23	0.032687	0.999991	LYRM4	LYR motif containing 4
7916986	2.55	2.87	-1.25	0.032936	0.999991	NEGR1	neuronal growth regulator 1
8055666	1.62	2.25	-1.54	0.033143	0.999991
8162645	7	6.55	1.36	0.033186	0.999991	HIATL2	hippocampus abundant transcript-like 2
8168387	3.9	4.22	-1.25	0.033339	0.999991	FAM226B	family with sequence similarity 226, member B (non-protein coding)
8048108	5.35	4.92	1.34	0.033489	0.999991
8166525	3.62	3.9	-1.21	0.033522	0.999991	POLA1	polymerase (DNA directed), alpha 1, catalytic subunit
8054611	9.44	8.87	1.48	0.033562	0.999991	LOC541471	uncharacterized LOC541471; long intergenic non-protein coding RNA 152
8160487	4.94	5.32	-1.29	0.033675	0.999991	PLAA	phospholipase A2-activating protein
8152640	2.04	2.35	-1.24	0.03379	0.999991	FAM83A	family with sequence similarity 83, member A
7980720	5.16	4.86	1.23	0.03383	0.999991	TTC7B	tetratricopeptide repeat domain 7B
8054769	5.95	5.42	1.44	0.0339	0.999991	LOC100506748	uncharacterized LOC100506748; HBV preS1-transactivated protein 4
7910054	2.23	2.56	-1.25	0.033961	0.999991	DNAH14	dynein, axonemal, heavy chain 14
7970691	4.65	4.28	1.29	0.03413	0.999991	GPR12	G protein-coupled receptor 12
7996160	4.45	4.16	1.22	0.034186	0.999991	LOC388282	uncharacterized LOC388282
8065412	3.87	3.45	1.34	0.034245	0.999991	CST1	cystatin SN
8092275	2.19	2.61	-1.34	0.034317	0.999991
7903777	2.85	3.2	-1.28	0.034415	0.999991	GSTM5	glutathione S-transferase mu 5
8123726	3.8	3.51	1.22	0.034456	0.999991
8058203	5.03	5.4	-1.29	0.034549	0.999991	ALS2CR12	amyotrophic lateral sclerosis 2 (juvenile) chromosome region, candidate 12
8125042	4.76	4.22	1.46	0.034612	0.999991	LY6G6C	lymphocyte antigen 6 complex, locus G6C
7897849	6.68	6.4	1.21	0.034676	0.999991	MIIP	migration and invasion inhibitory protein
7947027	3.8	4.08	-1.22	0.03471	0.999991	UEVLD	UEV and lactate/malate dehyrogenase domains
8113871	1.86	2.19	-1.25	0.034721	0.999991
7908730	2.43	2.96	-1.44	0.034852	0.999991
8027519	2.16	1.67	1.41	0.034872	0.999991
8005755	2.06	2.33	-1.21	0.035828	0.999991
8020421	2.12	2.4	-1.21	0.036053	0.999991
8054943	1.98	2.24	-1.2	0.036589	0.999991
7988625	2.72	2.36	1.28	0.036684	0.999991
8060893	1.81	2.55	-1.67	0.036718	0.999991
7967089	3.51	3.1	1.32	0.036747	0.999991	RPL11P5	ribosomal protein L11 pseudogene 5
8157214	4.23	3.63	1.52	0.036884	0.999991
8072610	7.74	8.64	-1.86	0.03689	0.999991
7920487	3.21	3.78	-1.49	0.037011	0.999991	C1orf189	chromosome 1 open reading frame 189
8055600	1.53	1.81	-1.21	0.037284	0.999991
8119096	3.6	3.93	-1.26	0.037287	0.999991	RAB44	RAB44, member RAS oncogene family
7901299	5.53	5.91	-1.29	0.037357	0.999991	CMPK1	cytidine monophosphate (UMP-CMP) kinase 1, cytosolic
7950895	4.24	3.94	1.23	0.037697	0.999991
8089232	1.79	2.31	-1.43	0.037784	0.999991
8001325	1.72	2.16	-1.35	0.037958	0.999991
7965842	6.1	6.67	-1.49	0.038089	0.999991
7980390	3.42	3.87	-1.36	0.038377	0.999991	NOXRED1	NADP-dependent oxidoreductase domain containing 1
8077635	5.21	4.94	1.21	0.039099	0.999991	OGG1	8-oxoguanine DNA glycosylase
8043833	1.86	2.24	-1.3	0.039571	0.999991
8084206	4.21	3.93	1.21	0.039615	0.999991	B3GNT5	UDP-GlcNAc:betaGal beta-1,3-N-acetylglucosaminyltransferase 5
8097690	2.08	2.46	-1.3	0.039627	0.999991	RP11-292D4.4
7950810	3.58	3.88	-1.23	0.039786	0.999991
8008967	2.86	3.18	-1.26	0.039855	0.999991
7996391	2.32	2.61	-1.22	0.039944	0.999991
7929497	2.67	3.1	-1.35	0.039979	0.999991	C10orf129	chromosome 10 open reading frame 129
8042827	3.19	3.59	-1.32	0.040156	0.999991
8161646	1.56	1.93	-1.29	0.04021	0.999991
7929990	4.6	4.92	-1.25	0.040372	0.999991	PPRC1	peroxisome proliferator-activated receptor gamma, coactivator-related 1
8141560	5.18	4.75	1.35	0.040375	0.999991	TFR2	transferrin receptor 2
8066051	4.77	5.07	-1.23	0.040425	0.999991	NDRG3	NDRG family member 3
7903214	3.01	2.68	1.25	0.040515	0.999991	LPPR4	lipid phosphate phosphatase-related protein type 4
8036430	2.15	2.56	-1.33	0.040786	0.999991	ZNF781	zinc finger protein 781
8054041	2.29	2.65	-1.28	0.040805	0.999991	TRIM43	tripartite motif containing 43; tripartite motif containing 43B; tripartite motif containing 43C, pseudogene
7948910	2.16	2.86	-1.63	0.041013	0.999991	SNHG1	small nucleolar RNA host gene 1 (non-protein coding); small nucleolar RNA, C/D box 25; small nucleolar RNA, C/D box 22; small nucleolar RNA, C/D box 26; small nucleolar RNA, C/D box 27; small nucleolar RNA, C/D box 28; small nucleolar RNA, C/D box 31; small nucleolar RNA, C/D box 29
7953518	2.62	3.04	-1.34	0.041024	0.999991	DSTNP2	destrin (actin depolymerizing factor) pseudogene 2
8052372	1.85	2.13	-1.22	0.041187	0.999991	MIR217	microRNA 217
8018439	8.32	7.91	1.33	0.041207	0.999991	H3F3B	H3 histone, family 3B (H3.3B); microRNA 4738; H3 histone, family 3A
8015095	2.29	2.59	-1.23	0.041214	0.999991	KRT28	keratin 28
8123579	3.41	3.73	-1.25	0.041273	0.999991	C6orf195	chromosome 6 open reading frame 195
8041982	4.61	4.92	-1.24	0.041323	0.999991	ACYP2	acylphosphatase 2, muscle type
8081069	3.18	3.54	-1.28	0.04138	0.999991	ZNF654	zinc finger protein 654
8168580	3.8	4.26	-1.38	0.041393	0.999991	APOOL	apolipoprotein O-like
8058535	3.39	3.8	-1.33	0.04142	0.999991	CRYGA	crystallin, gamma A
7960143	3.72	4.08	-1.28	0.04156	0.999991	LOC100996464	zinc finger protein 84-like; zinc finger protein 84
8154476	4.49	4.76	-1.21	0.04157	0.999991	SH3GL2	SH3-domain GRB2-like 2
8176336	5.66	5.33	1.26	0.041587	0.999991	ASMTL-AS1	ASMTL antisense RNA 1
8105311	3.87	4.19	-1.24	0.041853	0.999991	NDUFS4	NADH dehydrogenase (ubiquinone) Fe-S protein 4, 18kDa (NADH-coenzyme Q reductase)
8128726	2.27	2.54	-1.2	0.041927	0.999991	PPIL6	peptidylprolyl isomerase (cyclophilin)-like 6
8133000	1.5	1.84	-1.26	0.041971	0.999991
7898371	4.81	4.56	1.2	0.042038	0.999991	LOC729574	UPF0627 protein ENSP00000341061/ENSP00000339743; UPF0627 protein ENSP00000341061/ENSP00000339743-like
7912861	4.81	4.56	1.2	0.042038	0.999991	LOC729574	UPF0627 protein ENSP00000341061/ENSP00000339743; UPF0627 protein ENSP00000341061/ENSP00000339743-like
7905058	5.26	4.85	1.33	0.042057	0.999991	LOC729574	UPF0627 protein ENSP00000341061/ENSP00000339743; uncharacterized LOC388692; UPF0627 protein ENSP00000358171-like; UPF0627 protein ENSP00000341061/ENSP00000339743-like
8132913	3.39	3.76	-1.29	0.042062	0.999991	SUMO2P3	SMT3 suppressor of mif two 3 homolog 2 (S. cerevisiae) pseudogene 3
7964660	3.86	3.61	1.2	0.042074	0.999991	AVPR1A	arginine vasopressin receptor 1A
8090936	5.98	5.64	1.26	0.042146	0.999991	RNA5SP142	RNA, 5S ribosomal pseudogene 142
8179238	4.36	3.97	1.32	0.04216	0.999991	MICA	MHC class I polypeptide-related sequence A
8030092	5.63	5.29	1.27	0.042184	0.999991	SEC1P	secretory blood group 1, pseudogene
7950442	3.24	3.53	-1.23	0.04221	0.999991	RP11-864N7.4
7906128	5.41	5.03	1.3	0.04247	0.999991	SLC25A44	solute carrier family 25, member 44
8005689	3.88	3.37	1.42	0.042522	0.999991	LOC101060794	protein USP6-like 2-like
8167897	3.92	4.22	-1.23	0.042531	0.999991	RRAGB	Ras-related GTP binding B
7993833	7.7	7.28	1.34	0.042679	0.999991	METTL9	methyltransferase like 9
7957041	2.34	2.64	-1.24	0.042737	0.999991
7953697	3.95	4.21	-1.2	0.042806	0.999991	RP11-69M1.3
7924499	6.28	5.47	1.75	0.042819	0.999991	TLR5	toll-like receptor 5
8060080	2.63	3.11	-1.39	0.042879	0.999991	OR6B2	olfactory receptor, family 6, subfamily B, member 2
7994572	5.72	5.12	1.51	0.042958	0.999991	SNX29P2	sorting nexin 29 pseudogene 2
7925174	4.36	4.66	-1.23	0.043107	0.999991	TOMM20	translocase of outer mitochondrial membrane 20 homolog (yeast)
8130807	2.62	2.88	-1.2	0.043295	0.999991	LOC441178	uncharacterized LOC441178
8130980	2.62	2.88	-1.2	0.043295	0.999991	LOC441178	uncharacterized LOC441178
8081214	3.39	4.16	-1.7	0.043364	0.999991	GPR15	G protein-coupled receptor 15
8084478	4.46	4.12	1.27	0.043452	0.999991	FAM131A	family with sequence similarity 131, member A
8091491	3.36	3.04	1.25	0.043571	0.999991
8051396	5.83	4.84	1.99	0.043656	0.999991	NLRC4	NLR family, CARD domain containing 4
7942503	4.3	4.59	-1.22	0.043911	0.999991	PPME1	protein phosphatase methylesterase 1
7989216	2.42	2.13	1.23	0.043918	0.999991
8167013	2.92	3.18	-1.2	0.043969	0.999991	PHF16	PHD finger protein 16
7927708	3.9	4.35	-1.37	0.044418	0.999991	ARL4P	ADP-ribosylation factor-like 4 pseudogene
7937975	2.26	2.54	-1.22	0.044503	0.999991	OR51A8P	olfactory receptor, family 51, subfamily A, member 8 pseudogene
8015681	4.65	4.92	-1.21	0.044542	0.999991	CCR10	chemokine (C-C motif) receptor 10
8104490	3.5	3.81	-1.24	0.044551	0.999991
8097790	1.57	1.86	-1.23	0.044559	0.999991
7915592	1.93	2.51	-1.5	0.044625	0.999991	RNU5D-1	RNA, U5D small nuclear 1
8070396	2.58	3.08	-1.42	0.044642	0.999991
7904303	4.56	4.91	-1.28	0.044712	0.999991	CD101	CD101 molecule
7918379	2.84	3.36	-1.43	0.044775	0.999991	GSTM3	glutathione S-transferase mu 3 (brain)
7951385	6.01	4.85	2.23	0.044898	0.999991	CASP5	caspase 5, apoptosis-related cysteine peptidase
8084923	3.88	3.62	1.2	0.045003	0.999991	LINC00885	long intergenic non-protein coding RNA 885
8129608	2.64	3.4	-1.69	0.045144	0.999991	TAAR3	trace amine associated receptor 3 (gene/pseudogene)
8043363	8.96	8.45	1.43	0.045181	0.999991
8020971	2.24	2.79	-1.46	0.045242	0.999991
7983143	3.61	3.2	1.33	0.045417	0.999991	STARD9	StAR-related lipid transfer (START) domain containing 9
8052945	2.56	2.29	1.21	0.045508	0.999991	ZNF638-IT1	ZNF638 intronic transcript 1 (non-protein coding); zinc finger protein 638
8104070	3.21	3.58	-1.29	0.045632	0.999991
7927097	2.19	2.46	-1.2	0.045899	0.999991	ACTR3BP5	ARP3 actin-related protein 3 homolog B (yeast) pseudogene 5
8057797	5.61	5.07	1.46	0.045964	0.999991	SDPR	serum deprivation response
8084016	5.08	4.73	1.28	0.046183	0.999991	PIK3CA	phosphatidylinositol-4,5-bisphosphate 3-kinase, catalytic subunit alpha
8176286	5.12	4.78	1.26	0.046203	0.999991	PLCXD1	phosphatidylinositol-specific phospholipase C, X domain containing 1
8124129	3.49	3.83	-1.27	0.046374	0.999991	NHLRC1	NHL repeat containing 1
8152582	2.08	2.57	-1.4	0.046384	0.999991	DSCC1	DNA replication and sister chromatid cohesion 1
8117408	4.74	5.01	-1.21	0.046507	0.999991	HIST1H2AE	histone cluster 1, H2ae
7933228	6.26	6.89	-1.54	0.046534	0.999991	2008-03-01	membrane-associated ring finger (C3HC4) 8, E3 ubiquitin protein ligase
7951091	7.99	7.42	1.48	0.046581	0.999991
8058201	4.98	5.55	-1.49	0.046601	0.999991
8083779	2.26	2.54	-1.22	0.046601	0.999991	SERPINI1	serpin peptidase inhibitor, clade I (neuroserpin), member 1
8178399	5.08	4.76	1.25	0.046624	0.999991	NRM	nurim (nuclear envelope membrane protein)
8179683	5.08	4.76	1.25	0.046624	0.999991	NRM	nurim (nuclear envelope membrane protein)
8023133	4.3	4.69	-1.31	0.046785	0.999991
7982388	1.69	1.96	-1.21	0.046832	0.999991
7982152	4.9	5.51	-1.52	0.047032	0.999991
7986943	4.9	5.51	-1.52	0.047032	0.999991
7986661	4.9	5.51	-1.52	0.047032	0.999991
7984016	5.4	4.92	1.39	0.047071	0.999991	C2CD4A	C2 calcium-dependent domain containing 4A
8098242	3.08	3.35	-1.21	0.047228	0.999991
8149955	2.02	2.48	-1.37	0.047389	0.999991	PBK	PDZ binding kinase
8168841	1.82	2.14	-1.25	0.047453	0.999991
7963590	6.36	6.06	1.23	0.047563	0.999991	CSAD	cysteine sulfinic acid decarboxylase
8005265	2.19	2.5	-1.24	0.04761	0.999991
7938195	1.91	2.23	-1.25	0.047828	0.999991	NLRP14	NLR family, pyrin domain containing 14
8123437	4.39	4.68	-1.22	0.047844	0.999991	KIF25	kinesin family member 25
8143747	1.44	2.3	-1.81	0.048011	0.999991
8000411	4.15	3.75	1.33	0.048021	0.999991	KDM8	lysine (K)-specific demethylase 8
7991323	3.77	3.49	1.22	0.048038	0.999991	PEX11A	peroxisomal biogenesis factor 11 alpha
8157922	4.52	4.15	1.29	0.048231	0.999991	LMX1B	LIM homeobox transcription factor 1, beta
8175574	3.39	3.74	-1.28	0.04833	0.999991	SLITRK4	SLIT and NTRK-like family, member 4
7955987	2.71	1.91	1.74	0.048405	0.999991	OR6C72P	olfactory receptor, family 6, subfamily C, member 72 pseudogene
7993179	2.42	3	-1.5	0.048408	0.999991
8114205	1.68	2.02	-1.26	0.048575	0.999991
8141361	4.06	3.79	1.21	0.048587	0.999991	OR2AE1	olfactory receptor, family 2, subfamily AE, member 1
7991465	6.33	5.51	1.77	0.048611	0.999991
8115865	5.19	5.48	-1.23	0.048612	0.999991	BOD1	biorientation of chromosomes in cell division 1
7942594	9.7	10.32	-1.54	0.048639	0.999991	SNORD15B	small nucleolar RNA, C/D box 15B
8139786	1.83	2.12	-1.22	0.048745	0.999991
8099797	6.66	6.99	-1.25	0.048753	0.999991	RELL1	RELT-like 1
8149927	6.48	5.59	1.85	0.048756	0.999991	CLU	clusterin
8138043	2.57	3	-1.35	0.048917	0.999991
8046279	4.44	4.84	-1.32	0.049035	0.999991	EIF2S2P4	eukaryotic translation initiation factor 2, subunit 2 beta pseudogene 4
8112994	4.18	3.67	1.42	0.049438	0.999991
8042519	3.91	4.28	-1.3	0.049465	0.999991	PCYOX1	prenylcysteine oxidase 1
8091954	4.13	3.83	1.23	0.049582	0.999991	GOLIM4	golgi integral membrane protein 4
8115464	3.85	3.58	1.21	0.0496	0.999991	HAVCR2	hepatitis A virus cellular receptor 2
7919193	6.37	6.84	-1.39	0.049761	0.999991	LOC101060261	uncharacterized LOC101060261; nudix (nucleoside diphosphate linked moiety X)-type motif 4; nudix (nucleoside diphosphate linked moiety X)-type motif 4 pseudogene 1; uncharacterized LOC100996752
7961275	2.51	2.99	-1.39	0.049976	0.999991	TAS2R13	taste receptor, type 2, member 13
